# Supplementary material for: Salsolinol-Containing Senna silvestris Exerts Antiviral Activity Against Hepatitis B Virus
Source: Plants (Basel). 2025 Aug 1;14(15):2372. doi: 10.3390/plants14152372 (PMC12349215; doi:10.3390/plants14152372)
Supplement: Supplementary file 1 [file plants-14-02372-s001.zip]

Archive with 1 entries (1 files):
- plants-3615639-supplementary.pdf
